# Supplementary material for: Comparative Analysis of Prokaryotic Extracellular Vesicle Proteins and Their Targeting Signals
Source: Microorganisms. 2023 Jul 31;11(8):1977. doi: 10.3390/microorganisms11081977 (PMC10458587; doi:10.3390/microorganisms11081977)
Supplement: Supplementary file 1 [file microorganisms-11-01977-s001.zip]

Archive with 7 entries (4 files):
- Supplementary material/
- Supplementary material/FigureS1-S2_TableS1.docx
- __MACOSX/
- __MACOSX/Supplementary material/
- __MACOSX/Supplementary material/._FigureS1-S2_TableS1.docx
- Supplementary material/TableS2.xlsx
- __MACOSX/Supplementary material/._TableS2.xlsx
