# Supplementary material for: Comparative Analysis of Prokaryotic Extracellular Vesicle Proteins and Their Targeting Signals
Source: Microorganisms. 2023 Jul 31;11(8):1977. doi: 10.3390/microorganisms11081977 (PMC10458587; doi:10.3390/microorganisms11081977)
Supplement: Supplementary file 1 [file microorganisms-11-01977-s001.zip › Supplementary material/TableS2.xlsx]

## Sheet: Bacteria & Archaea2023
		Gram Positive									Gram Negative
		Clostridium difficile	Clostridium perfingens	Staphylococcus aureus	Bacillus subtilis	Listeria monocytogenes	Streptococcus pneumoniae	Streptococcus pyogenes	Acholeplasma laidlawii	Mycobacterium tuberculosis	Fibrobacter succinogenes	Porphyromonas gingivalis	Neisseria meningitidis	Neisseria gonorrheae	Bordetella pertussis	Stenotrophomonas maltophillia	Pseudomonas aeruginosa	Pseudomonas putida	Acinetobacter baumanii	Piscirickettsia salmonis	Francisella tuleransis	Francisella noatunensis	Vibrio shilonii	Vibrio tasmaniensis	Vibrio cholerae	Shigella sonnei	Shigella flexneri	Escherichia coli	Salmonella enterica	Klebsiella pneumoniae	Edwardsiella tarda	Yersinia pestis	Haemophilus parasuis	Haemophilus influenzae	Aggregatibacter actinomycetemcomitans	Novosphingobium pentaromivorans	Myxococcus xanthus	Helicobacter pylori	Campylobacter jejuni	Pyrococcus furiosus	Sulfolobus acidocaldarius	Sulfolobus solfataricus	Sulfolobus tokodaii
Proteome size		212	305	563	235	267	638	988	97	287	347	221	266	387	389	379	721	589	203	144	826	224	1366	132	90	232	413	1867	438	104	72	270	248	58	151	129	288	299	221	54	31	44	27
SP		10	7	41	13	19	42	40	2	17	164	132	81	59	141	104	113	162	78	14	126	17	267	73	48	71	82	260	99	15	13	52	63	36	20	72	58	141	41
%		0.0471698	0.0229508	0.0728242	0.0553191	0.071161	0.0658307	0.0404858	0.0206186	0.0592334	0.472622	0.597285	0.304511	0.152455	0.362468	0.274406	0.156727	0.275042	0.384236	0.0972222	0.152542	0.0758929	0.195461	0.55303	0.533333	0.306034	0.198547	0.139261	0.226027	0.144231	0.180556	0.192593	0.254032	0.62069	0.13245	0.55814	0.201389	0.471572	0.18552
LIPO		19	29	36	23	34	33	33	10	10	103	56	55	59	47	68	76	88	55	7	82	18	112	43	33	45	55	135	67	4	10	15	39	16	22	27	91	41	17
%		0.0896226	0.095082	0.0639432	0.0978723	0.127341	0.0517241	0.0334008	0.103093	0.0348432	0.29683	0.253394	0.206767	0.152455	0.120823	0.17942	0.105409	0.149406	0.270936	0.0486111	0.0992736	0.0803571	0.0819912	0.325758	0.366667	0.193966	0.133172	0.0723085	0.152968	0.0384615	0.138889	0.0555556	0.157258	0.275862	0.145695	0.209302	0.315972	0.137124	0.0769231
TAT	Tat/SPI	0	0	0	0	0	0	0	0	5	0	0	0	1	9	3	7	1	0	0	0	0	9	1	0	5	2	11	4	1	0	4	2	2	0	6	1	0	9
	TatLipo	0	0	0	0	0	0	0	0	0	0	0	1	2	1	0	0	1	0	0	0	0	2	1	0	0	0	0	0	0	0	0	0	0	0	3	3	0	0
Sum Tat%		0	0	0	0	0	0	0	0	0.0174216	0	0	0.0037594	0.00775194	0.0257069	0.00791557	0.00970874	0.00339559	0	0	0	0	0.00805271	0.0151515	0	0.0215517	0.00484262	0.00589181	0.00913242	0.00961538	0	0.0148148	0.00806452	0.0344828	0	0.0697674	0.0138889	0	0.040724
Pilin		2	0	0	0	0	1	0	0	0	1	0	1	3	0	2	2	1	0	0	3	0	5	0	2	0	0	0	0	0	0	0	0	0	1	0	0	0	0
%		0.00943396	0	0	0	0	0.0015674	0	0	0	0.00288184	0	0.0037594	0.00775194	0	0.00527704	0.00277393	0.00169779	0	0	0.00363196	0	0.00366032	0	0.0222222	0	0	0	0	0	0	0	0	0	0.00662252	0	0	0	0
Total		0.146226	0.118033	0.136767	0.153191	0.198502	0.119122	0.0738866	0.123711	0.111498	0.772334	0.850679	0.518797	0.320413	0.508997	0.467018	0.274619	0.429542	0.655172	0.145833	0.255448	0.15625	0.289165	0.893939	0.922222	0.521552	0.336562	0.217461	0.388128	0.192308	0.319444	0.262963	0.419355	0.931034	0.284768	0.837209	0.53125	0.608696	0.303167
PRED-SIGNAL																																								14	7	10	7
%																																								0.259259	0.225806	0.227273	0.259259
